# Supplementary material for: Lipoprotein(a) as a Risk Factor for Myocardial Infarction, Cardiovascular, and All-Cause Mortality in Patients with Type 2 Diabetes Mellitus
Source: Diagnostics (Basel). 2026 May 18;16(10):1520. doi: 10.3390/diagnostics16101520 (PMC13205150; doi:10.3390/diagnostics16101520)
Supplement: Supplementary file 1 [file diagnostics-16-01520-s001.zip]

Archive with 1 entries (1 files):
- diagnostics-4262806-supplementary.pdf
